# Supplementary material for: Clonality and geographic structure of host-specialized populations of Corynespora cassiicola causing emerging target spot epidemics in the southeastern United States
Source: PLoS One. 2018 Oct 15;13(10):e0205849. doi: 10.1371/journal.pone.0205849 (PMC6188889; doi:10.1371/journal.pone.0205849)
Supplement: S1 Table — Isolate name, host, MLG, collection location, and allele size for 13 loci. (XLSX) [file pone.0205849.s001.xlsx]

## Sheet: S1 Table
Isolate	Host	MLG	Location	Microsatellite locus (allele size)
				Cc25_1	Cc11_2	Cc12_2	Cc4_1	Cc4_2	Cc10_3	Cc26_1	Cc20_1	Cc12_3	Cc15_2	Cc14_2	Cc19_2	Cc14_3
CM1	Cotton	42	31.223, -84.1857	244	344	300	245	301	283	286	240	292	356	257	297	302
CM3	Cotton	42	31.223, -84.1857	244	344	300	245	301	283	286	240	292	356	257	297	302
CM4	Cotton	42	31.223, -84.1857	244	344	300	245	301	283	286	240	292	356	257	297	302
CM5	Cotton	42	31.223, -84.1857	244	344	300	245	301	283	286	240	292	356	257	297	302
CM7	Cotton	42	31.223, -84.1857	244	344	300	245	301	283	286	240	292	356	257	297	302
CM8	Cotton	42	31.223, -84.1857	244	344	300	245	301	283	286	240	292	356	257	297	302
CM9	Cotton	42	31.223, -84.1857	244	344	300	245	301	283	286	240	292	356	257	297	302
CM10	Cotton	42	31.223, -84.1857	244	344	300	245	301	283	286	240	292	356	257	297	302
CM11	Cotton	42	31.223, -84.1857	244	344	300	245	301	283	286	240	292	356	257	297	302
CM12	Cotton	43	31.223, -84.1857	244	344	300	245	301	283	286	240	293	356	257	297	302
CM13	Cotton	43	31.223, -84.1857	244	344	300	245	301	283	286	240	293	356	257	297	302
CM14	Cotton	42	31.223, -84.1857	244	344	300	245	301	283	286	240	292	356	257	297	302
CM15	Cotton	42	31.223, -84.1857	244	344	300	245	301	283	286	240	292	356	257	297	302
CM16	Cotton	42	31.223, -84.1857	244	344	300	245	301	283	286	240	292	356	257	297	302
CM17	Cotton	42	31.223, -84.1857	244	344	300	245	301	283	286	240	292	356	257	297	302
CM18	Cotton	42	31.223, -84.1857	244	344	300	245	301	283	286	240	292	356	257	297	302
CM19	Cotton	43	31.223, -84.1857	244	344	300	245	301	283	286	240	293	356	257	297	302
CM20	Cotton	43	31.223, -84.1857	244	344	300	245	301	283	286	240	293	356	257	297	302
CTs1	Cotton	44	35.648, -88.8647	244	344	300	245	302	283	286	240	293	356	257	297	302
CTs2	Cotton	43	35.648, -88.8647	244	344	300	245	301	283	286	240	293	356	257	297	302
CTs3	Cotton	43	35.648, -88.8647	244	344	300	245	301	283	286	240	293	356	257	297	302
CTs4	Cotton	40	35.648, -88.8647	244	344	300	245	301	283	286	240	292	356	257	296	301
CT1	Cotton	43	31.4206, -83.5497	244	344	300	245	301	283	286	240	293	356	257	297	302
CT2	Cotton	42	31.4206, -83.5497	244	344	300	245	301	283	286	240	292	356	257	297	302
CT3	Cotton	42	31.4206, -83.5497	244	344	300	245	301	283	286	240	292	356	257	297	302
CT4	Cotton	33	31.4206, -83.5497	244	344	300	245	301	282	286	241	290	357	259	293	297
CT2-1	Cotton	42	31.4206, -83.5497	244	344	300	245	301	283	286	240	292	356	257	297	302
CT2-2	Cotton	42	31.4206, -83.5497	244	344	300	245	301	283	286	240	292	356	257	297	302
CT2-3	Cotton	42	31.4206, -83.5497	244	344	300	245	301	283	286	240	292	356	257	297	302
CT2-4	Cotton	31	31.4206, -83.5497	244	344	300	245	301	282	286	240	292	356	257	297	302
CVa1	Cotton	43	36.7282, -76.5836	244	344	300	245	301	283	286	240	293	356	257	297	302
CVa2	Cotton	42	36.7282, -76.5836	244	344	300	245	301	283	286	240	292	356	257	297	302
CVa3	Cotton	43	36.7282, -76.5836	244	344	300	245	301	283	286	240	293	356	257	297	302
CVa4	Cotton	43	36.7282, -76.5836	244	344	300	245	301	283	286	240	293	356	257	297	302
CVa5	Cotton	43	36.7282, -76.5836	244	344	300	245	301	283	286	240	293	356	257	297	302
FlM1	Cotton	42	30.3501, -81.6035	244	344	300	245	301	283	286	240	292	356	257	297	302
FlM2	Cotton	42	30.3501, -81.6035	244	344	300	245	301	283	286	240	292	356	257	297	302
FlM3	Cotton	32	30.3501, -81.6035	244	344	300	245	301	282	286	240	293	356	257	297	302
FlM-4	Cotton	34	30.3501, -81.6035	244	344	300	245	301	282	286	241	296	356	261	300	305
CAL1	Cotton	42	31.4469, -85.1894	244	344	300	245	301	283	286	240	292	356	257	297	302
CAL2	Cotton	42	30.6011, -87.7763	244	344	300	245	301	283	286	240	292	356	257	297	302
CAL2a	Cotton	28	30.6011, -87.7763	244	344	0	245	301	283	286	240	292	356	257	297	302
CAL3	Cotton	42	32.5914, -86.1508	244	344	300	245	301	283	286	240	292	356	257	297	302
CAL4	Cotton	39	32.3731, -85.6846	244	344	300	245	301	283	286	240	292	355	258	297	301
CLAa1	Cotton	43	31.1461, -92.5396	244	344	300	245	301	283	286	240	293	356	257	297	302
CLAa2	Cotton	43	31.1461, -92.5396	244	344	300	245	301	283	286	240	293	356	257	297	302
CLAb2	Cotton	43	31.1461, -92.5396	244	344	300	245	301	283	286	240	293	356	257	297	302
CLAb3	Cotton	43	31.1461, -92.5396	244	344	300	245	301	283	286	240	293	356	257	297	302
CLAb5	Cotton	43	31.1461, -92.5396	244	344	300	245	301	283	286	240	293	356	257	297	302
CLAc2	Cotton	29	31.1461, -92.5396	244	344	0	245	301	283	286	240	293	356	257	297	302
CLAc-4	Cotton	42	31.1461, -92.5396	244	344	300	245	301	283	286	240	292	356	257	297	302
CLAc5	Cotton	29	31.1461, -92.5396	244	344	0	245	301	283	286	240	293	356	257	297	302
Cpi-1	Cotton	42	31.3438, -82.1714	244	344	300	245	301	283	286	240	292	356	257	297	302
Cpi1	Cotton	41	31.3438, -82.1714	244	344	300	245	301	283	286	240	292	356	257	297	301
Cpi2	Cotton	42	31.3438, -82.1714	244	344	300	245	301	283	286	240	292	356	257	297	302
Cpi3	Cotton	42	31.3438, -82.1714	244	344	300	245	301	283	286	240	292	356	257	297	302
CPi2-1	Cotton	42	31.3438, -82.1714	244	344	300	245	301	283	286	240	292	356	257	297	302
CPi2-2	Cotton	41	31.3438, -82.1714	244	344	300	245	301	283	286	240	292	356	257	297	301
CPi2-3	Cotton	42	31.3438, -82.1714	244	344	300	245	301	283	286	240	292	356	257	297	302
CPi2-4	Cotton	45	31.3438, -82.1714	244	344	303	245	301	283	286	240	292	356	257	297	302
CPi3-1	Cotton	40	31.3438, -82.1714	244	344	300	245	301	283	286	240	292	356	257	296	301
CPi3-2	Cotton	40	31.3438, -82.1714	244	344	300	245	301	283	286	240	292	356	257	296	301
CPi4-1	Cotton	42	31.3438, -82.1714	244	344	300	245	301	283	286	240	292	356	257	297	302
CPi4-2	Cotton	42	31.3438, -82.1714	244	344	300	245	301	283	286	240	292	356	257	297	302
CPi4-3	Cotton	42	31.3438, -82.1714	244	344	300	245	301	283	286	240	292	356	257	297	302
CPi4-4	Cotton	42	31.3438, -82.1714	244	344	300	245	301	283	286	240	292	356	257	297	302
CPi5-2	Cotton	35	31.3438, -82.1714	244	344	300	245	301	283	286	0	292	356	257	297	302
CPi6-2	Cotton	42	31.3438, -82.1714	244	344	300	245	301	283	286	240	292	356	257	297	302
CPi7-1	Cotton	42	31.3438, -82.1714	244	344	300	245	301	283	286	240	292	356	257	297	302
CPi7-2	Cotton	42	31.3438, -82.1714	244	344	300	245	301	283	286	240	292	356	257	297	302
CPi7-3	Cotton	69	31.3438, -82.1714	244	344	0	245	301	283	286	240	292	356	257	297	302
CPi7-4	Cotton	42	31.3438, -82.1714	244	344	300	245	301	283	286	240	292	356	257	297	302
CPi8-1	Cotton	29	31.3438, -82.1714	244	344	0	245	301	283	286	240	293	356	257	297	302
CPi8-2	Cotton	37	31.3438, -82.1714	244	344	300	245	301	283	286	240	292	0	257	297	302
CPi8-5	Cotton	42	31.3438, -82.1714	244	344	300	245	301	283	286	240	292	356	257	297	302
CPi9-1	Cotton	27	31.3438, -82.1714	244	344	0	245	301	282	286	240	292	356	257	297	302
CPi9-2	Cotton	31	31.3438, -82.1714	244	344	300	245	301	282	286	240	292	356	257	297	302
CTNa-1	Cotton	42	35.997, -88.8647	244	344	300	245	301	283	286	240	292	356	257	297	302
CTNa-2	Cotton	42	35.997, -88.8647	244	344	300	245	301	283	286	240	292	356	257	297	302
CTNa-3	Cotton	31	35.997, -88.8647	244	344	300	245	301	282	286	240	292	356	257	297	302
CTNa-4	Cotton	31	35.997, -88.8647	244	344	300	245	301	282	286	240	292	356	257	297	302
CTNa-5	Cotton	42	35.997, -88.8647	244	344	300	245	301	283	286	240	292	356	257	297	302
CTNb-1	Cotton	42	35.997, -88.8647	244	344	300	245	301	283	286	240	292	356	257	297	302
CTNb-3	Cotton	31	35.997, -88.8647	244	344	300	245	301	282	286	240	292	356	257	297	302
CTNb-5	Cotton	42	35.997, -88.8647	244	344	300	245	301	283	286	240	292	356	257	297	302
CTNc-1	Cotton	42	35.997, -88.8647	244	344	300	245	301	283	286	240	292	356	257	297	302
CTN2a-1	Cotton	42	35.997, -88.8647	244	344	300	245	301	283	286	240	292	356	257	297	302
CTN2a-2	Cotton	31	35.997, -88.8647	244	344	300	245	301	282	286	240	292	356	257	297	302
CTN2a-3	Cotton	31	35.997, -88.8647	244	344	300	245	301	282	286	240	292	356	257	297	302
CTN2a-4	Cotton	42	35.997, -88.8647	244	344	300	245	301	283	286	240	292	356	257	297	302
CTN2a-5	Cotton	42	35.997, -88.8647	244	344	300	245	301	283	286	240	292	356	257	297	302
CTN2b-1	Cotton	42	35.997, -88.8647	244	344	300	245	301	283	286	240	292	356	257	297	302
CTN2b-2	Cotton	42	35.997, -88.8647	244	344	300	245	301	283	286	240	292	356	257	297	302
CTN2b-4	Cotton	42	35.997, -88.8647	244	344	300	245	301	283	286	240	292	356	257	297	302
CTN2b-5	Cotton	42	35.997, -88.8647	244	344	300	245	301	283	286	240	292	356	257	297	302
CTN2c-1	Cotton	42	35.997, -88.8647	244	344	300	245	301	283	286	240	292	356	257	297	302
CTN2c-2	Cotton	31	35.997, -88.8647	244	344	300	245	301	282	286	240	292	356	257	297	302
CTN2c-3	Cotton	42	35.997, -88.8647	244	344	300	245	301	283	286	240	292	356	257	297	302
CTN2c-4	Cotton	42	35.997, -88.8647	244	344	300	245	301	283	286	240	292	356	257	297	302
CTN2c-5	Cotton	42	35.997, -88.8647	244	344	300	245	301	283	286	240	292	356	257	297	302
CTN2d-1	Cotton	42	35.997, -88.8647	244	344	300	245	301	283	286	240	292	356	257	297	302
CTN2d-4	Cotton	42	35.997, -88.8647	244	344	300	245	301	283	286	240	292	356	257	297	302
CTN2d-5	Cotton	41	35.997, -88.8647	244	344	300	245	301	283	286	240	292	356	257	297	301
Cco-1	Cotton	41	31.5182, -82.821	244	344	300	245	301	283	286	240	292	356	257	297	301
Cco-2	Cotton	41	31.5182, -82.821	244	344	300	245	301	283	286	240	292	356	257	297	301
Cco-3	Cotton	42	31.5182, -82.821	244	344	300	245	301	283	286	240	292	356	257	297	302
Cco-4	Cotton	41	31.5182, -82.821	244	344	300	245	301	283	286	240	292	356	257	297	301
CW1	Cotton	31	31.1344, -82.4753	244	344	300	245	301	282	286	240	292	356	257	297	302
CW5	Cotton	42	31.1344, -82.4753	244	344	300	245	301	283	286	240	292	356	257	297	302
CA1	Cotton	42	31.2932, -82.8641	244	344	300	245	301	283	286	240	292	356	257	297	302
CA4	Cotton	42	31.2932, -82.8641	244	344	300	245	301	283	286	240	292	356	257	297	302
CB1	Cotton	31	33.8193, -83.4388	244	344	300	245	301	282	286	240	292	356	257	297	302
CB2	Cotton	42	33.8193, -83.4388	244	344	300	245	301	283	286	240	292	356	257	297	302
CB3	Cotton	42	33.8193, -83.4388	244	344	300	245	301	283	286	240	292	356	257	297	302
CARa-3	Cotton	41	35.8261, -90.6773	244	344	300	245	301	283	286	240	292	356	257	297	301
CARa-4	Cotton	41	35.8261, -90.6773	244	344	300	245	301	283	286	240	292	356	257	297	301
CARa-6	Cotton	42	35.8261, -90.6773	244	344	300	245	301	283	286	240	292	356	257	297	302
CARa-7	Cotton	41	35.8261, -90.6773	244	344	300	245	301	283	286	240	292	356	257	297	301
CARa-10	Cotton	42	35.8261, -90.6773	244	344	300	245	301	283	286	240	292	356	257	297	302
CARb-1	Cotton	42	35.828, -90.0747	244	344	300	245	301	283	286	240	292	356	257	297	302
CARb-2	Cotton	42	35.828, -90.0747	244	344	300	245	301	283	286	240	292	356	257	297	302
CARb-3	Cotton	42	35.828, -90.0747	244	344	300	245	301	283	286	240	292	356	257	297	302
CARb-4	Cotton	42	35.828, -90.0747	244	344	300	245	301	283	286	240	292	356	257	297	302
CARb-5	Cotton	40	35.828, -90.0747	244	344	300	245	301	283	286	240	292	356	257	296	301
CARb-6	Cotton	30	35.828, -90.0747	244	344	298	245	299	283	286	240	292	356	257	297	302
CARb-7	Cotton	42	35.828, -90.0747	244	344	300	245	301	283	286	240	292	356	257	297	302
CARb-9	Cotton	42	35.828, -90.0747	244	344	300	245	301	283	286	240	292	356	257	297	302
CARb-10	Cotton	41	35.828, -90.0747	244	344	300	245	301	283	286	240	292	356	257	297	301
CGA-2	Cotton	42	31.4206, -83.5497	244	344	300	245	301	283	286	240	292	356	257	297	302
CGA-3	Cotton	41	31.4206, -83.5497	244	344	300	245	301	283	286	240	292	356	257	297	301
CGA-4	Cotton	42	31.4206, -83.5497	244	344	300	245	301	283	286	240	292	356	257	297	302
CGA-5	Cotton	42	31.4206, -83.5497	244	344	300	245	301	283	286	240	292	356	257	297	302
CGA-6	Cotton	42	31.4206, -83.5497	244	344	300	245	301	283	286	240	292	356	257	297	302
CGA-7	Cotton	42	31.4206, -83.5497	244	344	300	245	301	283	286	240	292	356	257	297	302
CGA-8	Cotton	42	31.4206, -83.5497	244	344	300	245	301	283	286	240	292	356	257	297	302
CGA-9	Cotton	42	31.4206, -83.5497	244	344	300	245	301	283	286	240	292	356	257	297	302
CGA-10	Cotton	42	31.4206, -83.5497	244	344	300	245	301	283	286	240	292	356	257	297	302
CTP1	Cotton	43	31.223, -84.1857	244	344	300	245	301	283	286	240	293	356	257	297	302
CTP2	Cotton	43	31.223, -84.1857	244	344	300	245	301	283	286	240	293	356	257	297	302
CTP3	Cotton	42	31.223, -84.1857	244	344	300	245	301	283	286	240	292	356	257	297	302
CTP4	Cotton	42	31.223, -84.1857	244	344	300	245	301	283	286	240	292	356	257	297	302
CTP7	Cotton	42	31.223, -84.1857	244	344	300	245	301	283	286	240	292	356	257	297	302
CTP9	Cotton	36	31.223, -84.1857	244	344	300	245	301	283	286	240	291	356	258	294	300
CTGA_S1-1	Cotton	42	30.9331, -84.8985	244	344	300	245	301	283	286	240	292	356	257	297	302
CTGA_S1-8	Cotton	42	30.9331, -84.8985	244	344	300	245	301	283	286	240	292	356	257	297	302
CTGA_S2-2	Cotton	42	30.9331, -84.8985	244	344	300	245	301	283	286	240	292	356	257	297	302
CTGA_S2-5	Cotton	71	30.9331, -84.8985	244	344	303	245	301	283	286	240	292	356	257	297	302
CTGA_S2-10	Cotton	42	30.9331, -84.8985	244	344	300	245	301	283	286	240	292	356	257	297	302
CTGA_m1	Cotton	42	31.2008, -84.7316	244	344	300	245	301	283	286	240	292	356	257	297	302
CTGA_m2	Cotton	42	31.2008, -84.7316	244	344	300	245	301	283	286	240	292	356	257	297	302
CTGA_m3	Cotton	42	31.2008, -84.7316	244	344	300	245	301	283	286	240	292	356	257	297	302
CTGA_m4	Cotton	42	31.2008, -84.7316	244	344	300	245	301	283	286	240	292	356	257	297	302
CTGA_m5	Cotton	42	31.2008, -84.7316	244	344	300	245	301	283	286	240	292	356	257	297	302
CTGA_m7	Cotton	31	31.2008, -84.7316	244	344	300	245	301	282	286	240	292	356	257	297	302
CTGA_m8	Cotton	42	31.2008, -84.7316	244	344	300	245	301	283	286	240	292	356	257	297	302
CTGA_m9	Cotton	38	31.2008, -84.7316	244	344	300	245	301	283	286	240	292	356	257	297	302
CTGA_m10	Cotton	42	31.2008, -84.7316	244	344	300	245	301	283	286	240	292	356	257	297	302
CTGA_m1a	Cotton	42	31.2008, -84.7316	244	344	300	245	301	283	286	240	292	356	257	297	302
CTGA_m3a	Cotton	43	31.2008, -84.7316	244	344	300	245	301	283	286	240	293	356	257	297	302
CTGA_m9a	Cotton	38	31.2008, -84.7316	244	344	300	245	301	283	286	240	292	355	257	297	302
CTGA_m10a	Cotton	42	31.2008, -84.7316	244	344	300	245	301	283	286	240	292	356	257	297	302
TCU1	Cotton	42	30.8417, -83.8473	244	344	300	245	301	283	286	240	292	356	257	297	302
TCU2	Cotton	31	30.8417, -83.8473	244	344	300	245	301	282	286	240	292	356	257	297	302
TCU3	Cotton	43	30.8417, -83.8473	244	344	300	245	301	283	286	240	293	356	257	297	302
TCU4	Cotton	42	30.8417, -83.8473	244	344	300	245	301	283	286	240	292	356	257	297	302
TCU5	Cotton	42	30.8417, -83.8473	244	344	300	245	301	283	286	240	292	356	257	297	302
TCU7	Cotton	42	30.8417, -83.8473	244	344	300	245	301	283	286	240	292	356	257	297	302
TCU8	Cotton	42	30.8417, -83.8473	244	344	300	245	301	283	286	240	292	356	257	297	302
TCU9	Cotton	42	30.8417, -83.8473	244	344	300	245	301	283	286	240	292	356	257	297	302
TCU10	Cotton	42	30.8417, -83.8473	244	344	300	245	301	283	286	240	292	356	257	297	302
TCUa1	Cotton	31	30.8417, -83.8473	244	344	300	245	301	282	286	240	292	356	257	297	302
TCUa4	Cotton	31	30.8417, -83.8473	244	344	300	245	301	282	286	240	292	356	257	297	302
TCUa5	Cotton	42	30.8417, -83.8473	244	344	300	245	301	283	286	240	292	356	257	297	302
TCUa6	Cotton	42	30.8417, -83.8473	244	344	300	245	301	283	286	240	292	356	257	297	302
TCUa7	Cotton	42	30.8417, -83.8473	244	344	300	245	301	283	286	240	292	356	257	297	302
TCUa8	Cotton	42	30.8417, -83.8473	244	344	300	245	301	283	286	240	292	356	257	297	302
TCUa9	Cotton	42	30.8417, -83.8473	244	344	300	245	301	283	286	240	292	356	257	297	302
TCUa10	Cotton	42	30.8417, -83.8473	244	344	300	245	301	283	286	240	292	356	257	297	302
TCT2	Cotton	31	30.8417, -83.8473	244	344	300	245	301	282	286	240	292	356	257	297	302
TCT3	Cotton	42	30.8417, -83.8473	244	344	300	245	301	283	286	240	292	356	257	297	302
TCT8	Cotton	70	30.8417, -83.8473	244	344	300	245	301	283	286	0	292	356	257	297	302
5CCA	Cotton	24	-16.350, -56.6667	241	346	297	237	301	286	286	241	284	356	253	293	302
7CCA	Cotton	48	-16.350, -56.6667	247	343	280	241	301	283	286	242	292	355	254	293	302
9CCA	Cotton	26	-16.350, -56.6667	241	346	297	237	301	287	286	241	284	356	253	293	302
10CCA	Cotton	25	-16.350, -56.6667	241	346	297	237	301	287	286	241	284	356	253	293	0
SSTa1	Soybean	67	31.4206, -83.5497	256	343	280	237	301	286	286	243	285	355	254	293	293
SSTa2	Soybean	62	31.4206, -83.5497	250	343	286	241	301	283	286	241	285	355	254	293	293
SSTa3	Soybean	61	31.4206, -83.5497	250	343	286	241	301	283	286	241	284	355	254	293	293
SsTa-4	Soybean	60	31.4206, -83.5497	250	343	285	241	301	283	286	241	284	355	254	293	293
SsTa-5	Soybean	60	31.4206, -83.5497	250	343	285	241	301	283	286	241	284	355	254	293	293
SsTb-3	Soybean	60	31.4206, -83.5497	250	343	285	241	301	283	286	241	284	355	254	293	293
SsTb-4	Soybean	59	31.4206, -83.5497	250	343	285	241	301	282	286	241	284	355	254	293	293
SsTb5	Soybean	58	31.4206, -83.5497	250	343	285	241	301	282	286	241	284	355	254	293	0
SMR1	Soybean	57	32.3281, -84.5222	250	343	0	241	301	283	286	241	284	355	254	0	0
SMR2	Soybean	23	32.3281, -84.5222	241	344	297	245	301	283	286	241	284	355	257	293	302
SMR3	Soybean	63	32.3281, -84.5222	250	343	286	241	301	283	286	241	285	355	254	293	302
SMR4	Soybean	47	32.3281, -84.5222	247	342	280	241	301	283	286	241	292	355	254	289	302
SVa1	Soybean	19	36.7282, -76.5836	232	340	280	237	298	286	295	238	286	355	273	293	314
STs1	Soybean	50	35.648, -88.8647	247	346	0	245	301	283	286	241	285	356	257	293	305
STs2	Soybean	53	35.648, -88.8647	247	346	312	245	301	283	286	241	284	356	257	293	305
SGa2	Soybean	68	31.4206, -83.5497	265	343	280	241	301	283	289	226	288	355	261	293	293
SGa-4	Soybean	58	31.4206, -83.5497	250	343	285	241	301	282	286	241	284	355	254	293	0
STNa-1	Soybean	53	35.648, -88.8647	247	346	312	245	301	283	286	241	284	356	257	293	305
STNa-2	Soybean	53	35.648, -88.8647	247	346	312	245	301	283	286	241	284	356	257	293	305
STNa-3	Soybean	54	35.648, -88.8647	247	346	312	245	301	283	286	241	285	356	258	0	305
STNa-5	Soybean	64	35.648, -88.8647	250	346	312	245	301	283	286	241	284	356	257	292	305
STNb-1	Soybean	51	35.648, -88.8647	247	346	312	245	301	283	286	0	284	356	257	0	305
STNb-2	Soybean	51	35.648, -88.8647	247	346	312	245	301	283	286	0	284	356	257	0	305
STNb-3	Soybean	53	35.648, -88.8647	247	346	312	245	301	283	286	241	284	356	257	293	305
STNb-4	Soybean	49	35.648, -88.8647	247	343	312	245	301	283	286	241	284	356	257	293	305
STNb-5	Soybean	53	35.648, -88.8647	247	346	312	245	301	283	286	241	284	356	257	293	305
STNc-3	Soybean	46	35.648, -88.8647	247	0	0	245	301	283	286	241	284	356	257	0	305
STNc-4	Soybean	52	35.648, -88.8647	247	346	312	245	301	283	286	241	284	356	257	0	305
STNc-5	Soybean	53	35.648, -88.8647	247	346	312	245	301	283	286	241	284	356	257	293	305
STNd-3	Soybean	53	35.648, -88.8647	247	346	312	245	301	283	286	241	284	356	257	293	305
GaT-S3	Soybean	60	31.5622, -84.6779	250	343	285	241	301	283	286	241	284	355	254	293	293
SAR-2	Soybean	53	35.6079, -90.6394	247	346	312	245	301	283	286	241	284	356	257	293	305
SAR-4	Soybean	56	35.6079, -90.6394	247	346	314	245	301	283	286	241	284	356	257	293	305
SAR7	Soybean	53	35.6079, -90.6394	247	346	312	245	301	283	286	241	284	356	257	293	305
SAR8	Soybean	56	35.6079, -90.6394	247	346	314	245	301	283	286	241	284	356	257	293	305
SAR9	Soybean	55	35.6079, -90.6394	247	346	314	245	301	283	286	241	284	355	257	293	305
SAR10	Soybean	65	35.6079, -90.6394	250	346	312	245	301	283	286	241	284	356	257	293	305
SAR11	Soybean	53	35.6079, -90.6394	247	346	312	245	301	283	286	241	284	356	257	293	305
SAR13	Soybean	53	35.6079, -90.6394	247	346	312	245	301	283	286	241	284	356	257	293	305
3CCS	Soybean	48	-16.350, -56.6667	247	343	280	241	301	283	286	242	292	355	254	293	302
4CCS	Soybean	48	-16.350, -56.6667	247	343	280	241	301	283	286	242	292	355	254	293	302
HT1	Hydrangea	16	31.4206, -83.5497	229	346	291	237	302	286	288	223	280	356	246	289	0
HT3	Hydrangea	16	31.4206, -83.5497	229	346	291	237	302	286	288	223	280	356	246	289	0
HT4	Hydrangea	17	31.4206, -83.5497	229	346	291	237	302	286	289	223	280	356	246	289	0
HT5	Hydrangea	16	31.4206, -83.5497	229	346	291	237	302	286	288	223	280	356	246	289	0
HT6	Hydrangea	16	31.4206, -83.5497	229	346	291	237	302	286	288	223	280	356	246	289	0
HT8	Hydrangea	22	31.4206, -83.5497	241	340	280	237	298	280	292	238	289	355	262	297	335
HT9	Hydrangea	16	31.4206, -83.5497	229	346	291	237	302	286	288	223	280	356	246	289	0
HT14	Hydrangea	16	31.4206, -83.5497	229	346	291	237	302	286	288	223	280	356	246	289	0
GaA-H1	Hydrangea	18	33.8232, -83.4430	229	346	292	237	302	287	288	224	280	356	246	289	0
GaA-H2	Hydrangea	21	33.8232, -83.4430	241	340	280	237	298	280	292	238	289	355	262	297	0
HGa1	Hydrangea	16	31.4206, -83.5497	229	346	291	237	302	286	288	223	280	356	246	289	0
HGa2	Hydrangea	16	31.4206, -83.5497	229	346	291	237	302	286	288	223	280	356	246	289	0
HGa3	Hydrangea	16	31.4206, -83.5497	229	346	291	237	302	286	288	223	280	356	246	289	0
HGa4	Hydrangea	15	31.4206, -83.5497	229	346	291	237	301	285	288	223	279	356	246	289	303
GaN-H2	Hydrangea	20	33.5544, -83.8473	241	340	280	237	298	280	292	238	288	355	262	297	335
GaN-H3	Hydrangea	20	33.5544, -83.8473	241	340	280	237	298	280	292	238	288	355	262	297	335
TCf2	Tomato	12	30.8774, -84.2013	229	330	289	245	313	270	285	214	294	358	255	289	0
TCl1	Tomato	12	30.8774, -84.2013	229	330	289	245	313	270	285	214	294	358	255	289	0
TCl2	Tomato	12	30.8774, -84.2013	229	330	289	245	313	270	285	214	294	358	255	289	0
TCl3	Tomato	12	30.8774, -84.2013	229	330	289	245	313	270	285	214	294	358	255	289	0
TCl4	Tomato	5	30.8774, -84.2013	229	330	288	245	0	270	0	214	294	358	255	289	0
TCl5	Tomato	2	30.8774, -84.2013	229	330	229	245	313	270	285	214	294	358	254	289	289
PE1	Pepper	12	30.7503, -82.9502	229	330	289	245	313	270	285	214	294	358	255	289	0
PE2	Pepper	4	30.7503, -82.9502	229	330	288	245	0	270	0	214	294	358	254	289	0
PE-3	Pepper	6	30.7503, -82.9502	229	330	288	245	313	270	285	214	294	358	254	289	0
PE-4	Pepper	6	30.7503, -82.9502	229	330	288	245	313	270	285	214	294	358	254	289	0
PE-5	Pepper	6	30.7503, -82.9502	229	330	288	245	313	270	285	214	294	358	254	289	0
PE2-1	Pepper	4	31.4206, -83.5497	229	330	288	245	0	270	0	214	294	358	254	289	0
PE2-2	Pepper	7	31.4206, -83.5497	229	330	288	245	313	270	285	214	294	358	254	289	289
PE2-3	Pepper	9	31.4206, -83.5497	229	330	288	245	313	270	285	218	298	358	259	292	292
PE2-4	Pepper	8	31.4206, -83.5497	229	330	288	245	313	270	285	217	297	358	258	292	292
7p	Tomato	14	27.9904, -82.3018	229	330	289	245	313	270	285	215	294	358	254	289	289
108	Tomato	13	27.9904, -82.3018	229	330	289	245	313	270	285	215	294	358	254	289	0
1343	Tomato	1	27.9904, -82.3018	226	330	288	245	0	270	0	214	294	358	254	289	0
1551	Tomato	10	27.9904, -82.3018	229	330	289	245	313	270	285	214	294	358	254	289	0
1555	Tomato	11	26.07, -81.4279	229	330	289	245	313	270	285	214	294	358	254	289	289
GaA-Hb1	Mandevilla	6	33.8232, -83.443	229	330	288	245	313	270	285	214	294	358	254	289	0
CuC1	Cucumber	3	31.2073, -83.8473	229	330	244	245	0	270	285	240	293	356	255	289	0
SeF1	Sesame	66	31.4206, -83.5497	254	343	280	241	301	287	289	243	284	355	261	297	293
